# Supplementary material for: Impact of LINE-1 hypomethylation on the clinicopathological and molecular features of colorectal cancer patients
Source: PLoS One. 2018 May 24;13(5):e0197681. doi: 10.1371/journal.pone.0197681 (PMC5993106; doi:10.1371/journal.pone.0197681)
Supplement: S1 Table — (XLSX) [file pone.0197681.s001.xlsx]

## Sheet: Table S
Table S1 Molecular Alterations of hypo and normal methylation of Line-1
gene	<60% methylation		>60% methylation		p value
	Case no:93	(%)	Case no:50	(%)
APC	27	29	18	40	0.451
FBXW7	7	7.5	5	10	0.242
TP53	29	31.2	18	36	0.58
KRAS	33	35.5	20	40	0.592
NRAS	2	2.2	2	2.2	0.612
HRAS	0	0	0	0	1
BRAF	3	3.2	1	2	1
PI3KCA	7	7.5	5	10	0.753
PTEN	2	2.2	0	0	0.542
AKT1	1	1.1	0	0	1
TGFbR	3	3.2	2	4	1
SMAD4	5	5.4	3	6	1
MSI-high	11	11.8	9	18	0.322
EMAST	13	14	5	10	0.603
Hypomethylation defined as <60% methylation

## Sheet: Abbreviations
Abbreviations
CRC	Colorectal cancer
CI	Confidence interval
DFS	Disease-free survival
EMAST	Elevated microsatellite alterations at selected tetranucleotide repeats
LVI	Lymphovascular invasion
LINE-1	LINE-1 retrotransposable element 1
MSI	Microsatellite instability
PCR	Polymerase chain reaction
TGF-β	Transforming growth factor beta
TNM	Tumor-node-metastasis
