# Supplementary material for: Impact of LINE-1 hypomethylation on the clinicopathological and molecular features of colorectal cancer patients
Source: PLoS One. 2018 May 24;13(5):e0197681. doi: 10.1371/journal.pone.0197681 (PMC5993106; doi:10.1371/journal.pone.0197681)
Supplement: S1 Dataset — (XLSX) [file pone.0197681.s002.xlsx]

## Sheet: 工作表1
emast-high	kras	braf	APC	SMAD4	TGFb	Tp53	pik3ca	pten	fbxw7	hras	nras	akt1	PI3K	RAS	APC-p53-FBXW	TGFb	MSI-high	line1-hypomethylation(<60%,T))	age	Gender	poor differentiation	LVI	mucinoushistology	TNM	Condition of the patient at last follow up	DFS (M)	OS (M)
0	1	0	0	1	1	1	1	0	0	0	0	0	1	1	1	1	1	1	70.9	2	0	1	0	3	1	52.1	52.1
0	1	0	1	1	0	1	0	0	0	0	0	0	0	1	1	1	1	1	83	1	0	0	0	1	1	55.8	55.8
1	0	1	0	0	1	0	0	0	1	0	0	0	0	1	1	1	1	1	91.6	1	0	0	1	2	1	0.8	0.8
0	0	0	0	1	0	1	0	0	0	0	0	0	0	0	1	1	0	1	67.7	1	0	0	1	2	1	54.1	54.1
0	0	0	1	0	0	1	0	0	0	0	1	0	0	1	1	0	0	1	77	1	0	1	0	4	2	0	22
0	1	0	1	0	0	1	0	0	0	0	0	0	0	1	1	0	0	1	78.1	1	0	0	0	1	1	90.4	90.4
0	1	0	0	0	0	1	0	0	1	0	0	0	0	1	1	0	0	1	74.9	2	1	0	0	3	1	65.9	65.9
0	0	0	1	0	0	1	0	0	0	0	0	0	0	0	1	0	0	1	63.2	2	0	1	0	3	3	0	17.9
0	0	0	1	0	0	1	0	0	0	0	0	0	0	0	1	0	0	1	64.4	1	0	0	0	1	1	55.3	55.3
1	0	0	1	0	0	1	0	0	0	0	0	0	0	0	1	0	0	1	80	1	0	0	0	1	1	68.2	68.2
0	0	0	1	0	0	1	0	0	0	0	0	0	0	0	1	0	0	1	71.2	1	0	0	0	3	1	45.1	45.1
0	1	0	0	0	0	1	1	0	0	0	0	0	1	1	1	0	0	1	79.4	1	0	0	0	2	1	53.6	53.6
0	1	0	0	0	0	0	1	0	1	0	0	0	1	1	1	0	0	1	49.8	1	0	0	1	4	2	0	26.2
0	1	0	0	0	0	1	0	0	0	0	0	0	0	1	1	0	1	1	93.1	2	0	0	0	2	1	10.3	10.3
0	1	0	0	0	0	1	0	0	0	0	0	0	0	1	1	0	0	1	52.3	1	0	0	0	4	2	0	6.2
1	1	0	1	0	0	0	0	0	0	0	0	0	0	1	1	0	1	1	82.6	1	0	0	0	1	1	56.1	56.1
0	1	0	1	0	0	0	0	0	0	0	0	0	0	1	1	0	0	1	78.9	2	0	1	0	1	1	59.2	59.2
0	1	0	0	0	0	1	0	0	0	0	0	0	0	1	1	0	0	1	64.7	1	0	0	0	3	2	0	45
0	1	0	0	0	0	0	0	0	1	0	0	0	0	1	1	0	1	1	82.5	1	0	0	0	1	1	24.9	24.9
0	1	0	1	0	0	0	0	0	0	0	0	0	0	1	1	0	0	1	83	2	0	0	0	1	1	62.6	62.6
0	1	0	0	0	0	1	0	0	0	0	0	0	0	1	1	0	1	1	40	2	0	1	0	4	3	0	38.7
0	1	0	0	0	0	1	0	0	0	0	0	0	0	1	1	0	0	1	81.5	2	0	0	0	2	1	52.3	52.3
0	1	0	1	0	0	0	0	0	0	0	0	0	0	1	1	0	0	1	76.7	1	0	0	0	2	1	52	52
0	1	0	1	0	0	0	0	0	0	0	0	0	0	1	1	0	0	1	59.3	2	0	0	0	3	1	48.1	48.1
0	1	0	1	0	0	0	0	0	0	0	0	0	0	1	1	0	0	1	63.4	1	0	0	1	4	2	0	21.8
1	0	0	1	0	0	0	1	0	0	0	0	0	1	0	1	0	1	1	70.3	2	0	0	0	1	2	42.4	63.4
1	0	0	1	0	0	0	0	0	0	0	0	0	0	0	1	0	1	1	82.9	1	0	0	0	2	5	26.7	26.7
0	0	0	0	0	0	0	0	0	1	0	0	0	0	0	1	0	0	1	82.6	1	0	0	0	1	1	67.4	67.4
0	0	0	1	0	0	0	0	0	0	0	0	0	0	0	1	0	0	1	61.7	2	0	0	0	3	2	3	65.9
0	0	0	1	0	0	0	0	0	0	0	0	0	0	0	1	0	0	1	56.5	2	0	0	0	3	1	61.9	61.9
0	0	0	0	0	0	1	0	0	0	0	0	0	0	0	1	0	0	1	73.2	1	0	0	0	2	1	47.8	47.8
0	0	0	1	0	0	0	0	0	0	0	0	0	0	0	1	0	0	1	73.2	2	0	1	0	4	2	0	23.4
0	0	0	0	0	0	1	0	0	0	0	0	0	0	0	1	0	0	1	82.6	1	0	0	0	4	5	0	7.5
0	1	0	0	0	0	0	1	0	0	0	0	0	1	1	0	0	0	1	80.7	2	0	0	0	3	1	54	54
0	0	0	0	0	0	0	0	0	0	0	1	0	0	1	0	0	0	1	63.1	2	0	0	0	1	1	40.6	40.6
0	1	0	0	0	0	0	0	0	0	0	0	0	0	1	0	0	0	1	71.2	1	0	0	0	4	3	0	37.2
0	0	0	0	0	0	0	0	0	0	0	0	0	0	0	0	0	0	1	61.4	1	0	0	0	1	1	70.1	70.1
0	0	0	0	0	0	0	0	0	0	0	0	0	0	0	0	0	0	1	61.7	2	0	0	0	4	2	0	63.4
0	0	0	0	0	0	0	0	0	0	0	0	0	0	0	0	0	0	1	92.5	1	1	1	0	3	5	12.5	12.5
0	0	0	0	0	0	0	0	0	0	0	0	0	0	0	0	0	0	1	53.5	1	0	1	0	1	1	8.9	8.9
0	0	0	0	0	0	0	0	0	0	0	0	0	0	0	0	0	0	1	81	2	0	1	0	4	3	0	20.8
0	0	0	0	0	0	0	0	0	0	0	0	0	0	0	0	0	0	1	41	2	0	1	0	3	1	62.1	62.1
0	0	0	0	0	0	0	0	0	0	0	0	0	0	0	0	0	0	1	76.2	1	0	1	0	3	3	32.6	49.5
0	0	0	0	0	0	0	0	0	0	0	0	0	0	0	0	0	0	1	78.3	1	0	0	0	2	1	36.4	36.4
0	0	0	0	0	0	0	0	0	0	0	0	0	0	0	0	0	0	1	46.2	2	0	0	0	1	1	50.7	50.7
0	0	0	0	0	0	0	0	0	0	0	0	0	0	0	0	0	0	1	74.9	1	0	0	0	2	1	51.7	51.7
0	0	0	0	0	0	0	0	0	0	0	0	0	0	0	0	0	0	1	53.7	1	0	0	0	1	1	55.1	55.1
0	0	0	0	0	0	0	0	0	0	0	0	0	0	0	0	0	0	1	78.1	1	0	0	0	1	1	61.7	61.7
0	0	0	0	0	0	0	0	0	0	0	0	0	0	0	0	0	0	1	65	2	0	1	0	3	1	87.6	87.6
0	0	0	0	0	0	0	0	0	0	0	0	0	0	0	0	0	0	1	64.4	2	0	1	0	3	1	86.1	86.1
0	1	0	0	1	0	1	0	0	0	0	0	1	1	1	1	1	0	0	64.1	1	0	0	0	2	1	6.8	6.8
0	1	0	0	1	0	1	0	0	0	0	0	0	0	1	1	1	0	0	71.9	1	0	1	0	4	3	0	6.4
1	0	0	0	0	1	0	0	0	1	0	0	0	0	0	1	1	1	0	54.8	2	1	0	0	2	1	51.8	51.8
0	1	0	0	1	0	0	0	0	0	0	0	0	0	1	0	1	0	0	80.3	1	0	0	0	1	1	46.9	46.9
1	0	1	0	1	0	0	0	0	0	0	0	0	0	1	0	1	1	0	84	1	0	1	0	4	2	0	14.2
1	0	0	0	0	1	0	0	1	0	0	0	0	1	0	0	1	1	0	75.4	1	0	0	0	4	3	26.6	34.2
0	0	0	0	1	0	0	0	0	0	0	0	0	0	0	0	1	0	0	59.3	2	0	0	0	3	2	6.6	17
1	0	0	0	0	1	0	0	0	0	0	0	0	0	0	0	1	1	0	43.8	1	0	0	0	2	1	47.4	47.4
0	1	0	1	0	0	1	0	0	1	0	0	0	0	1	1	0	0	0	76.2	1	0	1	0	3	3	32.6	49.5
0	1	0	1	0	0	1	0	1	0	0	0	0	1	1	1	0	0	0	79.1	2	0	0	0	3	1	55.4	55.4
0	1	0	0	0	0	1	1	0	1	0	0	0	1	1	1	0	0	0	51.4	2	0	0	0	4	2	0	48
0	1	0	0	0	0	1	1	0	1	0	0	0	1	1	1	0	0	0	78	1	0	1	0	4	2	0	17.9
0	0	0	1	0	0	1	0	0	0	0	0	0	0	0	1	0	0	0	60.7	2	0	0	0	4	2	0	44.2
0	0	0	1	0	0	1	0	0	0	0	0	0	0	0	1	0	0	0	58.1	1	0	0	0	2	1	53.4	53.4
0	0	0	1	0	0	1	0	0	0	0	0	0	0	0	1	0	0	0	78.2	2	1	1	0	3	1	0.9	0.9
0	0	0	1	0	0	1	0	0	0	0	0	0	0	0	1	0	0	0	72.9	2	0	1	0	2	3	14	37.5
0	0	0	1	0	0	1	0	0	0	0	0	0	0	0	1	0	0	0	73.5	1	0	0	0	4	2	0	10.5
0	0	0	1	0	0	1	0	0	0	0	0	0	0	0	1	0	0	0	77.7	2	1	0	0	1	1	42.1	42.1
1	1	0	1	0	0	0	1	0	0	0	0	0	1	1	1	0	0	0	77.1	1	0	0	0	2	1	52.1	52.1
0	0	0	0	0	0	0	1	0	1	0	1	0	1	1	1	0	1	0	78.4	2	0	0	1	3	3	4.3	14.4
0	1	0	1	0	0	0	0	0	0	0	0	0	0	1	1	0	0	0	74.4	1	0	0	0	1	1	12.6	12.6
0	1	0	0	0	0	1	0	0	0	0	0	0	0	1	1	0	0	0	63.4	2	0	0	0	3	1	54.8	54.8
0	1	0	0	0	0	1	0	0	0	0	0	0	0	1	1	0	0	0	79.1	1	1	1	0	4	2	0	4.6
0	1	0	0	0	0	1	0	0	0	0	0	0	0	1	1	0	0	0	38.8	1	0	1	0	4	2	0	5.9
0	1	0	0	0	0	1	0	0	0	0	0	0	0	1	1	0	0	0	61.2	1	0	0	0	4	3	0	28.8
0	1	0	0	0	0	1	0	0	0	0	0	0	0	1	1	0	0	0	60.9	1	0	0	0	4	2	0	18.7
0	1	0	1	0	0	0	0	0	0	0	0	0	0	1	1	0	1	0	82	1	0	0	1	4	2	0	50.2
0	1	0	1	0	0	0	0	0	0	0	0	0	0	1	1	0	1	0	51.2	2	0	0	0	2	1	37.4	37.4
0	1	0	0	0	0	0	0	0	1	0	0	0	0	1	1	0	0	0	56.3	1	0	0	0	2	1	48.5	48.5
0	1	0	1	0	0	0	0	0	0	0	0	0	0	1	1	0	0	0	86.7	1	0	0	0	4	2	0	36.6
0	1	0	0	0	0	1	0	0	0	0	0	0	0	1	1	0	0	0	84.9	1	0	0	1	2	5	38.4	38.4
0	0	0	1	0	0	0	0	0	0	0	1	0	0	1	1	0	0	0	77.3	1	0	0	0	1	1	82.8	82.8
0	0	0	0	0	0	1	0	0	0	0	0	0	0	0	1	0	0	0	51.9	1	0	1	0	3	3	10.7	35.4
1	0	0	1	0	0	0	0	0	0	0	0	0	0	0	1	0	0	0	72.7	1	0	0	0	1	1	7.3	7.3
0	0	0	0	0	0	1	0	0	0	0	0	0	0	0	1	0	0	0	30.2	2	0	0	0	1	2	15	61.2
0	0	0	1	0	0	0	0	0	0	0	0	0	0	0	1	0	0	0	55.3	1	0	0	0	1	1	60.9	60.9
0	0	0	0	0	0	1	0	0	0	0	0	0	0	0	1	0	0	0	54.9	1	0	0	0	2	1	47.7	47.7
0	0	0	1	0	0	0	0	0	0	0	0	0	0	0	1	0	1	0	73.6	2	0	1	0	3	5	3	3
0	0	0	0	0	0	1	0	0	0	0	0	0	0	0	1	0	0	0	65	2	0	0	0	4	3	0	10.9
0	0	0	1	0	0	0	0	0	0	0	0	0	0	0	1	0	0	0	77.3	1	0	1	0	4	2	0	6.8
0	0	0	1	0	0	0	0	0	0	0	0	0	0	0	1	0	0	0	69.2	1	0	0	0	4	2	0	0.9
0	0	0	1	0	0	0	0	0	0	0	0	0	0	0	1	0	0	0	64.5	1	0	0	0	2	1	53.2	53.2
0	0	0	0	0	0	1	0	0	0	0	0	0	0	0	1	0	0	0	63.4	1	0	0	0	4	3	0	34.1
0	0	0	1	0	0	0	0	0	0	0	0	0	0	0	1	0	0	0	71.3	1	0	0	0	2	1	44.3	44.3
1	0	0	1	0	0	0	0	0	0	0	0	0	0	0	1	0	0	0	85.7	2	0	0	0	2	1	50.9	50.9
0	0	0	0	0	0	0	0	0	1	0	0	0	0	0	1	0	0	0	55.1	1	0	0	0	2	1	45.9	45.9
0	0	0	0	0	0	1	0	0	0	0	0	0	0	0	1	0	0	0	62.3	1	0	0	0	4	2	0	36.8
0	0	0	0	0	0	1	0	0	0	0	0	0	0	0	1	0	0	0	63.1	1	0	0	0	4	2	0	44.9
0	0	0	0	0	0	1	0	0	0	0	0	0	0	0	1	0	0	0	78.7	1	0	1	0	4	2	0	21.5
0	0	0	1	0	0	0	0	0	0	0	0	0	0	0	1	0	0	0	78.9	1	0	0	0	1	1	72.3	72.3
0	0	0	0	0	0	1	0	0	0	0	0	0	0	0	1	0	0	0	73.3	2	0	0	0	1	1	81.4	81.4
0	0	0	0	0	0	1	0	0	0	0	0	0	0	0	1	0	0	0	80.4	2	0	1	0	3	3	0	17.2
0	0	0	1	0	0	0	0	0	0	0	0	0	0	0	1	0	0	0	69	1	0	1	0	4	2	0	0.9
0	0	0	1	0	0	0	0	0	0	0	0	0	0	0	1	0	0	0	71.2	2	0	1	0	4	3	0	25
0	0	0	1	0	0	0	0	0	0	0	0	0	0	0	1	0	0	0	77.6	1	0	0	0	2	1	25.3	25.3
0	0	0	1	0	0	0	0	0	0	0	0	0	0	0	1	0	0	0	83.7	1	1	0	0	2	4	6.9	6.9
1	0	0	0	0	0	1	0	0	0	0	0	0	0	0	1	0	0	0	74.3	2	0	1	0	4	1	46.7	46.7
0	0	1	0	0	0	0	1	0	0	0	0	0	1	1	0	0	0	0	74.6	1	1	0	0	3	1	53.3	53.3
0	1	0	0	0	0	0	1	0	0	0	0	0	1	1	0	0	0	0	78.1	1	0	0	0	4	2	0	47.2
0	1	0	0	0	0	0	0	0	0	0	0	0	0	1	0	0	0	0	74.5	1	0	0	0	3	1	54.6	54.6
0	1	0	0	0	0	0	0	0	0	0	0	0	0	1	0	0	1	0	70.4	1	0	1	0	3	1	56.1	56.1
1	1	0	0	0	0	0	0	0	0	0	0	0	0	1	0	0	0	0	78.6	1	0	0	0	4	3	28.6	40.9
0	1	0	0	0	0	0	0	0	0	0	0	0	0	1	0	0	1	0	56.2	1	0	1	0	3	2	36.7	57.6
0	1	0	0	0	0	0	0	0	0	0	0	0	0	1	0	0	0	0	78.1	2	0	0	0	2	2	41.1	52.2
0	1	0	0	0	0	0	0	0	0	0	0	0	0	1	0	0	0	0	63.1	2	1	0	0	1	1	56.1	56.1
0	0	1	0	0	0	0	0	0	0	0	0	0	0	1	0	0	0	0	71.7	1	0	1	0	4	2	0	0.9
0	1	0	0	0	0	0	0	0	0	0	0	0	0	1	0	0	0	0	80.9	1	0	1	1	4	3	0	3.2
0	1	0	0	0	0	0	0	0	0	0	0	0	0	1	0	0	0	0	78.1	1	0	0	0	3	1	50.9	50.9
0	1	0	0	0	0	0	0	0	0	0	0	0	0	1	0	0	0	0	47	1	0	0	0	1	1	92.4	92.4
0	1	0	0	0	0	0	0	0	0	0	0	0	0	1	0	0	0	0	81.5	1	0	1	0	3	1	82.4	82.4
0	1	0	0	0	0	0	0	0	0	0	0	0	0	1	0	0	0	0	76	1	0	1	0	3	1	8.5	16
0	1	0	0	0	0	0	0	0	0	0	0	0	0	1	0	0	0	0	76	1	0	0	0	1	1	72	72
0	1	0	0	0	0	0	0	0	0	0	0	0	0	1	0	0	0	0	60.8	1	0	0	0	4	2	57.2	82.6
1	0	0	0	0	0	0	1	0	0	0	0	0	1	0	0	0	0	0	53.6	1	0	0	0	1	1	74.7	74.7
0	0	0	0	0	0	0	0	0	0	0	0	0	0	0	0	0	0	0	80	1	0	0	1	3	1	61	61
1	0	0	0	0	0	0	0	0	0	0	0	0	0	0	0	0	1	0	90.1	2	0	0	0	2	7	0.5	0.5
0	0	0	0	0	0	0	0	0	0	0	0	0	0	0	0	0	0	0	81	1	0	0	0	4	1	55.2	55.2
0	0	0	0	0	0	0	0	0	0	0	0	0	0	0	0	0	0	0	50.2	1	0	0	0	2	3	12.8	42.3
0	0	0	0	0	0	0	0	0	0	0	0	0	0	0	0	0	0	0	63.6	2	0	0	0	4	2	0	20.3
0	0	0	0	0	0	0	0	0	0	0	0	0	0	0	0	0	0	0	48.2	1	1	0	1	4	3	0	11.4
0	0	0	0	0	0	0	0	0	0	0	0	0	0	0	0	0	0	0	67.3	2	0	0	0	4	2	0	27.1
0	0	0	0	0	0	0	0	0	0	0	0	0	0	0	0	0	0	0	74.4	1	0	0	0	2	1	53.3	53.3
0	0	0	0	0	0	0	0	0	0	0	0	0	0	0	0	0	0	0	59.2	1	0	0	0	2	1	42.4	42.4
0	0	0	0	0	0	0	0	0	0	0	0	0	0	0	0	0	0	0	50.1	2	0	1	0	4	3	0	17.1
1	0	0	0	0	0	0	0	0	0	0	0	0	0	0	0	0	0	0	41.7	2	0	0	0	2	1	51.7	51.7
0	0	0	0	0	0	0	0	0	0	0	0	0	0	0	0	0	0	0	45.1	1	0	0	0	1	1	47.8	47.8
0	0	0	0	0	0	0	0	0	0	0	0	0	0	0	0	0	0	0	72.2	2	0	1	0	1	1	46.7	46.7
1	0	0	0	0	0	0	0	0	0	0	0	0	0	0	0	0	0	0	76.3	2	0	0	0	1	1	95.3	95.3
0	0	0	0	0	0	0	0	0	0	0	0	0	0	0	0	0	0	0	72.3	1	0	1	0	4	3	0	23.3
0	0	0	0	0	0	0	0	0	0	0	0	0	0	0	0	0	0	0	73.1	1	0	0	0	3	2	27.9	54.4
0	0	0	0	0	0	0	0	0	0	0	0	0	0	0	0	0	0	0	80.7	1	1	1	0	3	1	56.3	56.3
0	0	0	0	0	0	0	0	0	0	0	0	0	0	0	0	0	0	0	78.4	2	0	0	0	1	4	4.4	4.4
0	0	0	0	0	0	0	0	0	0	0	0	0	0	0	0	0	0	0	55.6	1	0	0	0	3	2	70.7	79.7
